# Supplementary material for: Successful treatment of acute device thrombosis of patent foramen ovale with slow infusion of low-dose thrombolytic therapy
Source: Eur Heart J Case Rep. 2024 Aug 30;8(8):ytae360. doi: 10.1093/ehjcr/ytae360 (PMC11362546; doi:10.1093/ehjcr/ytae360)
Supplement: ytae360_Supplementary_Data [file ytae360_supplementary_data.zip]

Archive with 5 entries (5 files):
- video 1.mp4
- video 2.mp4
- video 3.mp4
- video 4.mp4
- video 5.mp4
